# Supplementary material for: Sustained Extracellular Electrical Stimulation Modulates the Permeability of Gap Junctions in rd1 Mouse Retina with Photoreceptor Degeneration
Source: Int J Mol Sci. 2024 Jan 28;25(3):1616. doi: 10.3390/ijms25031616 (PMC10855676; doi:10.3390/ijms25031616)
Supplement: Supplementary file 1 [file ijms-25-01616-s001.zip]

Archive with 1 entries (1 files):
- ijms-2827233-supplementary.pdf
